# Supplementary material for: Endangered plant species under differing anthropogenic interventions: how to preserve Pterygopleurum neurophyllum in Wondong wetland?
Source: PeerJ. 2022 Sep 28;10:e14050. doi: 10.7717/peerj.14050 (PMC9526420; doi:10.7717/peerj.14050)
Supplement: Data S1 — All plant species found in the study site, and primary data that are used for all the statistical analyses. [file peerj-10-14050-s003.xlsx]

## Sheet: data list
plot_no	community_type	target_incidence	Distance from moderate intervention area (m)	Distance from heavy intervention area (m)	Pterygopleurum neurophyllum population size	Vegetation coverage (%)	Species richness	Soil EC (mS cm-3)	Soil bulk density (g cm-3)	Coarse rock content (%)	Soil pH	Exotic species number
1	Grass	Absence	0.0733954	6.72177	0	78.8907	4.5	0.0966667	1.66624	63.0426	5.35	5
2	Grass	Absence	16.7944	1.52328	0	53.6257	3.25	0.04	1.44026	64.8314	5.57	3
32	Grass	Absence	42.185	3.58086	0	64.4749	4.5	0.06	1.37226	53.3043	7.87	5
3	Miscanthus	Absence	0.742716	46.2391	0	75.1913	2.5	0.05	0.818798	0.681262	4.35	0
7	Miscanthus	Absence	2.18267	58.1656	0	86.8879	1.75	0.0666667	1.14646	0.150039	5.46	0
8	Miscanthus	Absence	27.0628	29.6186	0	100	2	0.0733333	0.949357	0.507332	5.91	0
10	Miscanthus	Absence	46.9818	15.2759	0	100	0.5	0.0966667	0.625135	0.589634	6.32	0
12	Miscanthus	Absence	11.7843	49.4847	0	100	0.75	0.0466667	0.841209	0.201563	5.87	0
15	Miscanthus	Absence	13.0042	54.0822	0	100	0.5	0.0666667	0.924734	0.231189	6.2	0
22	Miscanthus	Absence	35.5574	27.5573	0	100	1.25	0.22	0.573531	0.878339	5.33	0
26	Miscanthus	Absence	21.9381	16.5506	0	100	2.25	0.16	0.719546	0.622286	5.505	0
29	Miscanthus	Absence	35.3062	26.9049	0	100	1.25	0.466667	0.530773	0.291673	8.29	0
30	Miscanthus	Absence	36.5127	47.7109	0	100	1	0.343333	0.552152	0.585006	6.81	0
5	Miscanthus_Pt	Presence	3.22389	48.9714	17	59.5025	2	0.0466667	0.987028	0.20415	5.2	0
6	Miscanthus_Pt	Presence	2.56986	49.9377	8	65.4813	2.75	0.0533333	1.0753	0.180536	5.59	0
13	Miscanthus_Pt	Presence	1.34079	57.5938	4	68.5513	3	0.106667	1.03841	0.234278	5.17	0
14	Miscanthus_Pt	Presence	0.133599	67.2195	4	59.9354	2.5	0.08	0.925299	0.289474	5.54	2
18	Miscanthus_Pt	Presence	2.15881	112.884	2	67.071	2.5	0.07	0.689075	0.427937	5.71	0
19	Miscanthus_Pt	Presence	1.07033	28.7977	1	64.5513	3.5	0.02	0.684283	15.8655	5.83	1
16	Phragmites	Absence	23.8975	43.0377	0	100	1	0.08	0.946039	0.413003	6.15	0
20	Phragmites	Absence	62.5325	3.6634	0	60.9196	2.25	0.0266667	1.31904	73.2169	7.14	2
21	Phragmites	Absence	55.0351	11.0605	0	100	1	0.03	1.29884	51.8376	7.05	0
23	Phragmites	Absence	24.2097	41.5063	0	91.8509	1	0.155556	0.835434	2.50176	5.56667	0
24	Phragmites	Absence	1.73676	64.124	0	100	0.5	0.146667	1.06721	6.26072	5.69	0
27	Phragmites	Absence	51.5295	15.1142	0	100	2.25	0.39	0.201023	0.941263	6.24	0
28	Phragmites	Absence	49.1809	26.0804	0	100	1.5	0.428333	0.365898	0.616468	7.265	0
11	Phragmites	Absence	36.9673	25.9374	0	100	0.75	0.11	1.0837	0.662124	6.52	0
4	Tree	Absence	7.67661	60.0265	0	100	0.6875	0.0733333	0.508018	0.333761	4.68	1
9	Tree	Absence	40.8748	11.4447	0	100	0.44	0.0833333	1.31474	34.9012	6.6	0
17	Tree	Absence	52.159	14.6804	0	100	0.6	0.0366667	1.54089	41.301	6.37	1
25	Tree	Absence	6.88381	53.6131	0	72.2475	0.2	0.1	0.865561	0.366233	5.68	0
31	Tree	Absence	32.4565	60.0277	0	100	0.4	0.0683333	1.20322	20.8336	6.025	0
